# Supplementary material for: Dipstick Proteinuria and Hematuria as Triggers for Manual Microscopic Review in Nephrology Patients
Source: J Clin Med. 2025 Jun 26;14(13):4522. doi: 10.3390/jcm14134522 (PMC12249889; doi:10.3390/jcm14134522)
Supplement: Supplementary file 1 [file jcm-14-04522-s001.zip]

Archive with 1 entries (1 files):
- jcm-3643128-supplementary.pdf
